# Supplementary material for: Microfluidic Device to Measure the Speed of C. elegans Using the Resistance Change of the Flexible Electrode
Source: Micromachines (Basel). 2016 Mar 19;7(3):50. doi: 10.3390/mi7030050 (PMC6190434; doi:10.3390/mi7030050)
Supplement: Supplementary file 1 [file micromachines-07-00050-s001.zip]

Archive with 2 entries (2 files):
- Video S1.wmv
- supplymentary materials.pdf
